# Supplementary material for: 25-Hydroxycholecalciferol Serum Level Shows an Inverse Relationship with High-Grade Uterine Cervical Dysplasia in HIV-Uninfected Black Women in South Africa
Source: J Clin Med. 2025 May 29;14(11):3817. doi: 10.3390/jcm14113817 (PMC12156911; doi:10.3390/jcm14113817)
Supplement: Supplementary file 1 [file jcm-14-03817-s001.zip]

Archive with 1 entries (1 files):
- jcm-3539518-supplementary.pdf
